# Supplementary material for: Three-dimensional imaging through scattering media based on confocal diffuse tomography
Source: Nat Commun. 2020 Sep 9;11:4517. doi: 10.1038/s41467-020-18346-3 (PMC7481188; doi:10.1038/s41467-020-18346-3)
Supplement: Supplementary file 4 — Supplementary Data 1 [file 41467_2020_18346_MOESM4_ESM.zip]

Archive with 31 entries (30 files):
- supp_data/cdt_reconstruction.py
- supp_data/data/
- supp_data/data/cones.mat
- supp_data/data/letter_s.mat
- supp_data/data/letter_t.mat
- supp_data/data/letter_u_50.mat
- supp_data/data/letter_u_52.mat
- supp_data/data/letter_u_54.mat
- supp_data/data/letter_u_56.mat
- supp_data/data/letter_u_58.mat
- supp_data/data/letter_u_60.mat
- supp_data/data/letter_u_62.mat
- supp_data/data/letter_u_64.mat
- supp_data/data/letter_u_66.mat
- supp_data/data/letter_u_68.mat
- supp_data/data/letter_u_70.mat
- supp_data/data/letter_u_72.mat
- supp_data/data/letter_u_74.mat
- supp_data/data/letter_u_76.mat
- supp_data/data/letter_u_78.mat
- supp_data/data/letter_u_80.mat
- supp_data/data/letters_ut.mat
- supp_data/data/mannequin.mat
- supp_data/data/resolution_50.mat
- supp_data/data/resolution_70.mat
- supp_data/LICENSE
- supp_data/main.py
- supp_data/README.md
- supp_data/requirements.txt
- supp_data/setup.bash
- supp_data/utils.py
